# Supplementary material for: IFN-α/β Signaling Is Required for CDG-Mediated CTL Generation and B Lymphocyte Activation
Source: Pharmaceutics. 2022 Dec 16;14(12):2821. doi: 10.3390/pharmaceutics14122821 (PMC9786310; doi:10.3390/pharmaceutics14122821)
Supplement: Supplementary file 1 [file pharmaceutics-14-02821-s001.zip]

Archive with 1 entries (1 files):
- pharmaceutics-2084986-supplementary.pdf
